# Supplementary material for: REV-ERBα Agonist SR9009 Promotes a Negative Energy Balance in Goldfish
Source: Int J Mol Sci. 2022 Mar 8;23(6):2921. doi: 10.3390/ijms23062921 (PMC8955992; doi:10.3390/ijms23062921)
Supplement: Supplementary file 1 [file ijms-23-02921-s001.zip]

Archive with 1 entries (1 files):
- ijms-1608936-supplementary.pdf
